# Supplementary material for: Bilingual Families Align Their Languages During Naturalistic Interactions: Evidence from Two Bilingual Communities
Source: Behav Sci (Basel). 2026 May 15;16(5):788. doi: 10.3390/bs16050788 (PMC13203572; doi:10.3390/bs16050788)
Supplement: Supplementary file 1 [file behavsci-16-00788-s001.zip]

Archive with 1 entries (1 files):
- behavsci-4264885-supplementary.pdf
